# Supplementary material for: let-7 coordinates the transition to adulthood through a single primary and four secondary targets
Source: Life Sci Alliance. 2019 Mar 25;2(2):e201900335. doi: 10.26508/lsa.201900335 (PMC6435043; doi:10.26508/lsa.201900335)
Supplement: Supplementary file 3 [file LSA-2019-00335_TableS3.xlsx]

## Sheet: tableS3
Stage: late L4
worm line (in him-5(e1490) background)	descriptive name	Wild-type***	Partially unretracted	Unretracted	Over-retracted	n
N2	wild-type	100	0	0	0	109
let-7(n2853)	let-7(PM)	0	3.7594	96.2406	0	133
lin-41(xe8)*	lin-41(∆LCS)	0	0	100	0	103
lin-41(xe11); let-7(n2853)	lin-41(CPM); let-7(PM)	98.5915	0.704225	0.704225	0	142
lin-41(xe11)	lin-41(CPM)	58.1197	38.4615	3.4188	0	117
lin-41(bx37)	lin-41(bx37)	0	87.5	12.5	0	104
lin-41(bx42)	lin-41(bx42)	0	96.748	3.25203	0	123
lin-41(ma104)	lin-41(ma104)	7.5	0	1.25	91.25	80
mab-10(xe44) lin-29(xe40)**	mab-10(0) lin-29(∆a)	98.1651	1.83486	0	0	109
mab-3(xe49); dmd-3(ok1327)	mab-3(0); dmd-3(lf)	0	0	100	0	108
Stage: young adult
worm line (in him-5(e1490) background)	descriptive name	Wild-type***	Lep (outside)	Unretracted	Over-retracted	n
N2	wild-type	100	0	0	0	100
let-7(n2853)	let-7(PM)	0	0	100****	0	133
lin-41(xe8)*	lin-41(∆LCS)	0	0	100	0	105
lin-41(xe11); let-7(n2853)	lin-41(CPM); let-7(PM)	100	0	0	0	100
lin-41(xe11)	lin-41(CPM)	68.7831	31.2169	0	0	189
lin-41(bx37)	lin-41(bx37)	0.877193	98.2456	0.877193	0	114
lin-41(bx42)	lin-41(bx42)	17.4312	82.5688	0	0	109
lin-41(ma104)	lin-41(ma104)	0	0	0	100	55
mab-10(xe44) lin-29(xe40)**	mab-10(0) lin-29(∆a)	100	0	0	0	117
mab-3(xe49); dmd-3(ok1327)	mab-3(0); dmd-3(lf)	0	0	100	0	106
*these worms were obtained from a balanced line: lin-41(xe8)/lin-41(bch28 xe70)
**these worms were obtained from a balanced line: lin-29(xe40) mab-10(xe44) / mnC1
***weak Lep phenotypes (spike inside the fan) were considered wild-type
****in 20 out of the 133 worms, the tail cells started retracting at this time point of analysis.
(This delayed retraction program may be due to partial let-7 activity in the let-7(n2853)ts mutant.)
