# Supplementary material for: let-7 coordinates the transition to adulthood through a single primary and four secondary targets
Source: Life Sci Alliance. 2019 Mar 25;2(2):e201900335. doi: 10.26508/lsa.201900335 (PMC6435043; doi:10.26508/lsa.201900335)
Supplement: Supplementary file 6 [file LSA-2019-00335_TableS6.xlsx]

## Sheet: TableS5
Short name	Plasmid	Insert	Cloning technique	Primersa or gBlocksb
pFA29	pENTR L4-R1	mab-3 promoter	BP reaction	fwd primer	ggggacaactttgtatagaaaagttgAGGAAAAGTGAGAGGAAATGAG
				rev primer	ggggactgcttttttgtacaaacttgcTAGAGCTCCTCTGCAAAATTTTTTCAG
pFA30	pENTR L4-R1	dmd-3 promoter	BP reaction	fwd primer	ggggacaactttgtatagaaaagttgAGCTTTGAACTTTTGGAGACAG
				rev primer	ggggactgcttttttgtacaaacttgcCATGGGAGATGCCTGGAATATTG
pFA138	pENTR L4-R1	BamHI restriction site (can now be used for Gibson assembly instead of BP reaction)	BP reaction	oligo 1c	ggggacaactttgtatagaaaagttgGGATCCcaagtttgtacaaaaaagcagtcccc
				oligo 2c	ggggactgcttttttgtacaaacttgGGATCCcaacttttctatacaaagttgtcccc
pFA200	pENTR L4-R1	delta pes-10 minimal promoter followed by BamHI site for insertion of enhancers	Gibson assemblyd	gBlock	tgccaactttgtatagaaaagttggGATCCATCGATTTTTTGCAAATTACGAGCGTTGTAGGGGGCGGAGCGATAGGTCCTATAGGTTTTGGTATATCATCATTCATTCATTCATTGGTACATTCATTTACCCACCTTCCTCTTTCTGAGCTTCTCTGGAGTTCTGTGCTTCCTTTTTCCCTTATCTTTATACTGTAATTTTTAACTTTCAGcaagtttgtacaaaaaagttgaacgaga
pFA201	pENTR L4-R1	delta pes-10 minimal promoter followed by enhancer ACEL (lin-3)	Gibson assemblye	gBlock	atgccaactttgtatagaaaagttgCCCTATTCAATGCACCTGTGTATTTTATGCTGGTTTTTTCTTGTGACCCTGAAAACTGTACACACAGGTGTTCTTACCatcgattttttgcaaattacgagcgtt
pBMF2.7	pENTR L1-L2	GFP(PEST)-H2B	published in (Wright et al., 2011)
pFA218	pENTR L1-L2	FLAG-HA-degron tag followed by BamHI restriction site (can now be used for Gibson assembly instead of BP reaction)	Gibson assemblyf	gBlock	tgccaactttgtacaaaaaagcaggctccatgGACTACAAAGACGATGACGACAAGTACCCATACGATGTTCCAGATTACGCTCCTAAAGATCCAGCCAAACCTCCGGCCAAGGCACAAGTTGTGGGATGGCCACCGGTGAGATCATACCGGAAGAACGTGATGGTTTCCTGCCAAAAATCAAGCGGTGGCCCGGAGGCGGCGGCGTTCGTGAAGGGATCCACCCAGCTTTCTTGTACAAAGTGGGCATTATAAGAAAGCATTGCTTATCAATTTGTTGCAACGAACAGGTCACTATCAGTCAAAATAAAATCATTATTTGCCATCCAGCtgcagctctggcccgtgtctcaaaatctctgatgt
pFA256	pENTR L1-L2	FLAG-HA-degron::lin-29a (ORF and 3'UTR; including introns except for intron 4)	Gibson assemblyg	fwd(1)	aggcggcggcgttcgtgaagATGGATCAAACTGTTCTAGATTCGGCA
				rev(1)	gcttttgttcgaaCTGTGGATATCTTCCAAATTGTGA
				fwd(2)	tggaagatatccacagTTCGAACAAAAGCCGGACGT
				rev(2)	tgcccactttgtacaagaaagctgggtCCACTGTGCATGAAAAAGCTGGT
pCM5.37	pENTR R2-L3	unc-54 3’UTR	published in (Merritt et al., 2008)
pFA7	pENTR R2-L3	mab-3 3’UTR	published in (Aeschimann et al., 2017)
pFA8	pENTR R2-L3	dmd-3 3’UTR	published in (Aeschimann et al., 2017)
pENTR_R2-L3_operon‐GFP‐H2b	pENTR R2-L3	operon linker with GFP-H2B::tbb-2 3'UTR	published in (Ecsedi et al., 2015) based on (Merritt et al., 2008)
pFA45	pCFJ150	pFA29, pBMF2.7, pFA7	LR reaction
pFA46	pCFJ150	pFA29, pBMF2.7, pCM5.37	LR reaction
pFA47	pCFJ150	pFA30, pBMF2.7, pFA8	LR reaction
pFA48	pCFJ150	pFA30, pBMF2.7, pCM5.37	LR reaction
pFA233	pCFJ150	pFA201, pFA256, pENTR_R2-L3_operon‐GFP‐H2b	LR reaction
pFA27	pDD282	regions for homologous recombination at the lin-29 N-terminus, including introduced silent mutations (bold underlined)	Gibson assemblyh	gBlock1	agtcacgacgttgtaaaacgacggccagtcgccggcaGTGAATTCGAACGTTTCGTGGCAGGTGGTGGGCACGTGTAATCGGAACCGAGTAAAAGGGAATCGAAAGGAGTAGACAAAGGGCATATAAGAAATCTTTCAGTTCTTCTTTGGGTCACATGGTTTTAGGAGATTTTTTTCTTGTCTTGAATTTCATTAGATTAAAGTATTCGTTAGGTACAATAATGCTACACTTTCCAAGTTTCACCGCCGTACTTCGGGGCAGGTGCAGTATGTTGTTCCTCGACTTGTGAAATCCAAGTCTATGCAAAAACAAAAAAAAATCAACATAGACCACCTGCCGTGTTTTCCGATTACGGTATGAGTATGAGTTTTTAGGCCCCACCTCTGTTAATTAACTTT…
				gBlock2	cgacgacaagcgtgattacaaggatgacgatgacaagagaATGGATCAAACTGTTCTAGATTCGGCATTCAACTCTCCAGTGGACTCTGGAATAGCTGGAACCACGACAGGCAGTGGATCTACCACCCATTTTGGTGTTGGAACAAACTGTGAGGATTTGATTATTTCAAGAAACTGATCATAAAAAATAAAGTTAAAGTTTCAGTGAGATCATCAAGTCGGTCAACCGACGGCACTGACTCAACGGACGGTGCCAACTCGGACAATGTGACCGGATCAACTGGATCCACACCAGCACATCATTCGATCACTAATTTGAATATGGCTTTGTCGCAACACTCCATTGACTCGGCAACTGCTGCTTCATCGACAAACCCGTTTCCGCATTTTAATCAAGGT…
aOverhangs are in lowercase, the part annealing to the template in uppercase. If not stated otherwise, the PCR products were amplified from C. elegans genomic DNA.
bOverhangs for Gibson assembly reactions are in lowercase.
cthese oligos were annealed and then used as an insert in the BP reaction.
dAssembly with BamHI digested plasmid pFA138 and one gBlock.
eAssembly with BamHI digested plasmid pFA200 and one gBlock.
fAssembly with XbaI and PstI digested plasmid (1) (pBMF2.7) and one gBlock.
gAssembly with BamHI digested plasmid pFA218 and two PCR products.
hAssembly with ClaI and SpeI digested pDD282 plasmid and two gBlocks.
